# Supplementary material for: Acute changes in ankle dorsiflexor strength and fNIRS-Derived cortical activation following a single session of neuromuscular electrical stimulation in healthy older adults
Source: Front Aging. 2026 Jun 15;7:1726632. doi: 10.3389/fragi.2026.1726632 (PMC13310975; doi:10.3389/fragi.2026.1726632)
Supplement: Supplementary file 2 [file Table1.csv]

Channel	MNI Coordinates (x, y, z)	Anatomical Location (Probability)
CH1	-36, 64, 4	BA 10 (Frontopolar area, 84.1%); BA 11 (Orbitofrontal area, 10.7%); BA 46 (Dorsolateral prefrontal cortex, 5.2%)
CH2	-14, 73, 8	BA 10 (Frontopolar area, 98.4%); BA 11 (Orbitofrontal area, 1.6%)
CH3	14, 74, 8	BA 10 (Frontopolar area, 99.3%)
CH4	36, 66, 5	BA 10 (Frontopolar area, 77.1%); BA 11 (Orbitofrontal area, 22.9%)
CH5	-51, 46, 0	BA 46 (Dorsolateral prefrontal cortex, 66.5%); BA 45 (pars triangularis Broca's area, 33.5%)
CH6	-44, 54, 13	BA 46 (Dorsolateral prefrontal cortex, 85.7%); BA 10 (Frontopolar area, 10.4%); BA 45 (pars triangularis Broca's area, 4.0%)
CH7	-25, 68, 18	BA 10 (Frontopolar area, 91.8%); BA 46 (Dorsolateral prefrontal cortex, 8.2%)
CH8	0, 66, 19	BA 10 (Frontopolar area, 100.0%)
CH9	25, 69, 18	BA 10 (Frontopolar area, 97.1%); BA 46 (Dorsolateral prefrontal cortex, 2.9%)
CH10	46, 55, 14	BA 46 (Dorsolateral prefrontal cortex, 83.5%); BA 10 (Frontopolar area, 14.6%); BA 45 (pars triangularis Broca's area, 2.0%)
CH11	52, 48, 0	BA 46 (Dorsolateral prefrontal cortex, 78.7%); BA 45 (pars triangularis Broca's area, 21.3%)
CH12	-35, 56, 27	BA 46 (Dorsolateral prefrontal cortex, 100.0%)
CH13	-12, 64, 31	BA 10 (Frontopolar area, 69.8%); BA 9 (Dorsolateral prefrontal cortex, 29.1%); BA 46 (Dorsolateral prefrontal cortex, 1.1%)
CH14	14, 65, 32	BA 10 (Frontopolar area, 70.7%); BA 9 (Dorsolateral prefrontal cortex, 29.3%)
CH15	34, 57, 27	BA 46 (Dorsolateral prefrontal cortex, 91.8%); BA 10 (Frontopolar area, 8.2%)
CH16	-55, 34, 11	BA 45 (pars triangularis Broca's area, 100.0%)
CH17	-49, 41, 23	BA 45 (pars triangularis Broca's area, 95.1%); BA 46 (Dorsolateral prefrontal cortex, 4.9%)
CH18	-43, 41, 33	BA 45 (pars triangularis Broca's area, 51.1%); BA 46 (Dorsolateral prefrontal cortex, 42.7%); BA 9 (Dorsolateral prefrontal cortex, 6.2%)
CH19	-23, 54, 39	BA 9 (Dorsolateral prefrontal cortex, 70.9%); BA 46 (Dorsolateral prefrontal cortex, 29.1%)
CH20	0, 56, 40	BA 9 (Dorsolateral prefrontal cortex, 85.8%); BA 10 (Frontopolar area, 14.2%)
CH21	24, 55, 40	BA 9 (Dorsolateral prefrontal cortex, 81.7%); BA 46 (Dorsolateral prefrontal cortex, 18.3%)
CH22	45, 42, 35	BA 45 (pars triangularis Broca's area, 43.1%); BA 46 (Dorsolateral prefrontal cortex, 43.1%); BA 9 (Dorsolateral prefrontal cortex, 13.8%)
CH23	51, 42, 24	BA 45 (pars triangularis Broca's area, 96.2%); BA 46 (Dorsolateral prefrontal cortex, 3.8%)
CH24	58, 35, 12	BA 45 (pars triangularis Broca's area, 100.0%)
CH25	-57, 23, 2	BA 45 (pars triangularis Broca's area, 36.6%); BA 38 (Temporopolar area, 32.4%); BA 48 (Retrosubicular area, 27.5%); BA 44 (pars opercularis part of Broca's area, 3.6%)
CH26	-34, 38, 46	BA 9 (Dorsolateral prefrontal cortex, 94.0%); BA 46 (Dorsolateral prefrontal cortex, 4.6%); BA 8 (Includes Frontal eye fields, 1.4%)
CH27	-12, 49, 50	BA 9 (Dorsolateral prefrontal cortex, 94.3%); BA 8 (Includes Frontal eye fields, 5.7%)
CH28	13, 49, 51	BA 9 (Dorsolateral prefrontal cortex, 91.6%); BA 8 (Includes Frontal eye fields, 8.4%)
CH29	34, 40, 46	BA 9 (Dorsolateral prefrontal cortex, 97.7%); BA 8 (Includes Frontal eye fields, 1.8%)
CH30	59, 26, 2	BA 45 (pars triangularis Broca's area, 56.2%); BA 38 (Temporopolar area, 27.5%); BA 48 (Retrosubicular area, 15.0%); BA 44 (pars opercularis part of Broca's area, 1.3%)
CH31	-59, 21, 21	BA 44 (pars opercularis part of Broca's area, 55.9%); BA 45 (pars triangularis Broca's area, 38.5%); BA 6 (Pre-Motor and Supplementary Motor Cortex, 5.6%)
CH32	-43, 21, 52	BA 9 (Dorsolateral prefrontal cortex, 92.8%); BA 44 (pars opercularis part of Broca's area, 3.4%); BA 6 (Pre-Motor and Supplementary Motor Cortex, 2.6%); BA 8 (Includes Frontal eye fields, 1.3%)
CH33	-22, 35, 55	BA 8 (Includes Frontal eye fields, 64.4%); BA 9 (Dorsolateral prefrontal cortex, 35.6%)
CH34	1, 38, 55	BA 8 (Includes Frontal eye fields, 90.1%); BA 9 (Dorsolateral prefrontal cortex, 9.9%)
CH35	24, 35, 56	BA 8 (Includes Frontal eye fields, 68.3%); BA 9 (Dorsolateral prefrontal cortex, 31.7%)
CH36	45, 24, 52	BA 9 (Dorsolateral prefrontal cortex, 93.6%); BA 44 (pars opercularis part of Broca's area, 3.8%); BA 8 (Includes Frontal eye fields, 2.6%)
CH37	61, 22, 22	BA 44 (pars opercularis part of Broca's area, 50.0%); BA 45 (pars triangularis Broca's area, 43.7%); BA 6 (Pre-Motor and Supplementary Motor Cortex, 6.3%)
CH38	-63, 8, 11	BA 6 (Pre-Motor and Supplementary Motor Cortex, 51.1%); BA 48 (Retrosubicular area, 35.7%); BA 44 (pars opercularis part of Broca's area, 7.9%); BA 43 (Subcentral area, 5.2%)
CH39	-61, 10, 30	BA 6 (Pre-Motor and Supplementary Motor Cortex, 60.3%); BA 44 (pars opercularis part of Broca's area, 33.7%); BA 43 (Subcentral area, 4.6%); BA 4 (Primary Motor Cortex, 1.4%)
CH40	-49, 12, 50	BA 6 (Pre-Motor and Supplementary Motor Cortex, 48.2%); BA 9 (Dorsolateral prefrontal cortex, 47.5%); BA 44 (pars opercularis part of Broca's area, 4.3%)
CH41	-35, 18, 61	BA 8 (Includes Frontal eye fields, 60.2%); BA 9 (Dorsolateral prefrontal cortex, 31.3%); BA 6 (Pre-Motor and Supplementary Motor Cortex, 8.5%)
CH42	-12, 27, 65	BA 8 (Includes Frontal eye fields, 91.8%); BA 6 (Pre-Motor and Supplementary Motor Cortex, 8.2%)
CH43	15, 28, 64	BA 8 (Includes Frontal eye fields, 94.0%); BA 6 (Pre-Motor and Supplementary Motor Cortex, 6.0%)
CH44	36, 19, 61	BA 8 (Includes Frontal eye fields, 63.8%); BA 9 (Dorsolateral prefrontal cortex, 36.2%)
CH45	52, 11, 50	BA 6 (Pre-Motor and Supplementary Motor Cortex, 54.4%); BA 9 (Dorsolateral prefrontal cortex, 43.3%); BA 44 (pars opercularis part of Broca's area, 2.4%)
CH46	64, 8, 30	BA 6 (Pre-Motor and Supplementary Motor Cortex, 64.4%); BA 44 (pars opercularis part of Broca's area, 18.3%); BA 43 (Subcentral area, 10.9%); BA 4 (Primary Motor Cortex, 6.3%)
CH47	65, 9, 12	BA 6 (Pre-Motor and Supplementary Motor Cortex, 51.6%); BA 48 (Retrosubicular area, 30.1%); BA 44 (pars opercularis part of Broca's area, 13.7%); BA 43 (Subcentral area, 4.6%)
CH48	-67, -8, -1	BA 21 (Middle Temporal gyrus, 44.9%); BA 22 (Superior Temporal Gyrus, 35.4%); BA 48 (Retrosubicular area, 19.7%)
CH49	-65, -1, 26	BA 43 (Subcentral area, 74.6%); BA 6 (Pre-Motor and Supplementary Motor Cortex, 22.8%); BA 4 (Primary Motor Cortex, 2.6%)
CH50	-58, -5, 46	BA 6 (Pre-Motor and Supplementary Motor Cortex, 48.3%); BA 4 (Primary Motor Cortex, 32.3%); BA 3 (Primary Somatosensory Cortex, 14.9%); BA 43 (Subcentral area, 4.1%)
CH51	-42, 1, 62	BA 6 (Pre-Motor and Supplementary Motor Cortex, 99.2%)
CH52	-22, 12, 69	BA 6 (Pre-Motor and Supplementary Motor Cortex, 66.1%); BA 8 (Includes Frontal eye fields, 33.9%)
CH53	1, 15, 67	BA 6 (Pre-Motor and Supplementary Motor Cortex, 79.5%); BA 8 (Includes Frontal eye fields, 20.5%)
CH54	25, 13, 69	BA 6 (Pre-Motor and Supplementary Motor Cortex, 57.1%); BA 8 (Includes Frontal eye fields, 42.9%)
CH55	45, 1, 61	BA 6 (Pre-Motor and Supplementary Motor Cortex, 92.9%); BA 4 (Primary Motor Cortex, 5.9%); BA 9 (Dorsolateral prefrontal cortex, 1.2%)
CH56	61, -5, 46	BA 6 (Pre-Motor and Supplementary Motor Cortex, 46.3%); BA 4 (Primary Motor Cortex, 30.2%); BA 3 (Primary Somatosensory Cortex, 17.5%); BA 43 (Subcentral area, 5.2%)
CH57	68, -2, 25	BA 43 (Subcentral area, 78.7%); BA 6 (Pre-Motor and Supplementary Motor Cortex, 18.2%); BA 4 (Primary Motor Cortex, 3.2%)
CH58	70, -8, -2	BA 21 (Middle Temporal gyrus, 53.6%); BA 22 (Superior Temporal Gyrus, 34.9%); BA 48 (Retrosubicular area, 11.5%)
CH59	-69, -14, 20	BA 43 (Subcentral area, 41.6%); BA 22 (Superior Temporal Gyrus, 37.1%); BA 48 (Retrosubicular area, 11.1%); BA 2 (Primary Somatosensory Cortex, 10.2%)
CH60	-64, -15, 40	BA 1 (Primary Somatosensory Cortex, 36.2%); BA 3 (Primary Somatosensory Cortex, 23.3%); BA 43 (Subcentral area, 21.3%); BA 2 (Primary Somatosensory Cortex, 12.5%); BA 4 (Primary Motor Cortex, 6.6%)
CH61	-51, -16, 58	BA 4 (Primary Motor Cortex, 44.9%); BA 3 (Primary Somatosensory Cortex, 40.7%); BA 6 (Pre-Motor and Supplementary Motor Cortex, 14.4%)
CH62	-32, -8, 70	BA 6 (Pre-Motor and Supplementary Motor Cortex, 98.5%); BA 4 (Primary Motor Cortex, 1.5%)
CH63	-13, 1, 74	BA 6 (Pre-Motor and Supplementary Motor Cortex, 100.0%)
CH64	14, 2, 75	BA 6 (Pre-Motor and Supplementary Motor Cortex, 100.0%)
CH65	35, -7, 68	BA 6 (Pre-Motor and Supplementary Motor Cortex, 97.5%); BA 4 (Primary Motor Cortex, 2.5%)
CH66	54, -15, 59	BA 4 (Primary Motor Cortex, 47.4%); BA 3 (Primary Somatosensory Cortex, 36.9%); BA 6 (Pre-Motor and Supplementary Motor Cortex, 15.3%)
CH67	67, -16, 40	BA 1 (Primary Somatosensory Cortex, 42.3%); BA 2 (Primary Somatosensory Cortex, 20.0%); BA 3 (Primary Somatosensory Cortex, 19.3%); BA 43 (Subcentral area, 16.3%); BA 4 (Primary Motor Cortex, 2.0%)
CH68	70, -15, 16	BA 22 (Superior Temporal Gyrus, 63.0%); BA 43 (Subcentral area, 29.0%); BA 2 (Primary Somatosensory Cortex, 7.4%)
CH69	-71, -30, 5	BA 22 (Superior Temporal Gyrus, 54.0%); BA 21 (Middle Temporal gyrus, 46.0%)
CH70	-68, -25, 32	BA 2 (Primary Somatosensory Cortex, 82.2%); BA 40 (Supramarginal gyrus part of Wernicke's area, 7.2%); BA 48 (Retrosubicular area, 5.0%); BA 1 (Primary Somatosensory Cortex, 4.7%)
CH71	-59, -28, 52	BA 40 (Supramarginal gyrus part of Wernicke's area, 31.2%); BA 3 (Primary Somatosensory Cortex, 28.5%); BA 1 (Primary Somatosensory Cortex, 26.6%); BA 2 (Primary Somatosensory Cortex, 13.7%)
CH72	-43, -26, 68	BA 4 (Primary Motor Cortex, 54.3%); BA 3 (Primary Somatosensory Cortex, 39.9%); BA 1 (Primary Somatosensory Cortex, 5.8%)
CH73	-23, -15, 76	BA 6 (Pre-Motor and Supplementary Motor Cortex, 90.8%); BA 4 (Primary Motor Cortex, 9.2%)
CH74	1, -9, 72	BA 6 (Pre-Motor and Supplementary Motor Cortex, 100.0%)
CH75	26, -14, 75	BA 6 (Pre-Motor and Supplementary Motor Cortex, 96.4%); BA 4 (Primary Motor Cortex, 3.6%)
CH76	46, -24, 67	BA 4 (Primary Motor Cortex, 55.8%); BA 3 (Primary Somatosensory Cortex, 40.1%); BA 1 (Primary Somatosensory Cortex, 2.6%); BA 6 (Pre-Motor and Supplementary Motor Cortex, 1.5%)
CH77	64, -30, 51	BA 40 (Supramarginal gyrus part of Wernicke's area, 48.7%); BA 1 (Primary Somatosensory Cortex, 43.9%); BA 2 (Primary Somatosensory Cortex, 4.5%); BA 3 (Primary Somatosensory Cortex, 3.0%)
CH78	71, -27, 30	BA 2 (Primary Somatosensory Cortex, 73.8%); BA 40 (Supramarginal gyrus part of Wernicke's area, 22.1%); BA 22 (Superior Temporal Gyrus, 2.2%); BA 48 (Retrosubicular area, 1.9%)
CH79	73, -30, 2	BA 21 (Middle Temporal gyrus, 58.1%); BA 22 (Superior Temporal Gyrus, 41.3%)
CH80	-69, -40, 19	BA 22 (Superior Temporal Gyrus, 76.2%); BA 48 (Retrosubicular area, 19.1%); BA 42 (Primary and Auditory Association Cortex, 4.7%)
CH81	-65, -40, 43	BA 40 (Supramarginal gyrus part of Wernicke's area, 95.9%); BA 2 (Primary Somatosensory Cortex, 4.1%)
CH82	-50, -38, 60	BA 40 (Supramarginal gyrus part of Wernicke's area, 40.7%); BA 1 (Primary Somatosensory Cortex, 28.1%); BA 2 (Primary Somatosensory Cortex, 27.3%); BA 3 (Primary Somatosensory Cortex, 4.0%)
CH83	-33, -32, 73	BA 4 (Primary Motor Cortex, 61.5%); BA 3 (Primary Somatosensory Cortex, 26.9%); BA 1 (Primary Somatosensory Cortex, 11.6%)
CH84	-12, -24, 79	BA 4 (Primary Motor Cortex, 79.8%); BA 6 (Pre-Motor and Supplementary Motor Cortex, 20.2%)
CH85	14, -25, 80	BA 4 (Primary Motor Cortex, 83.8%); BA 6 (Pre-Motor and Supplementary Motor Cortex, 16.2%)
CH86	35, -31, 73	BA 4 (Primary Motor Cortex, 64.1%); BA 3 (Primary Somatosensory Cortex, 30.8%); BA 1 (Primary Somatosensory Cortex, 4.1%); BA 6 (Pre-Motor and Supplementary Motor Cortex, 1.0%)
CH87	55, -39, 58	BA 40 (Supramarginal gyrus part of Wernicke's area, 55.6%); BA 1 (Primary Somatosensory Cortex, 22.6%); BA 2 (Primary Somatosensory Cortex, 21.1%)
CH88	66, -40, 41	BA 40 (Supramarginal gyrus part of Wernicke's area, 99.0%); BA 48 (Retrosubicular area, 1.0%)
CH89	71, -41, 15	BA 22 (Superior Temporal Gyrus, 92.1%); BA 48 (Retrosubicular area, 6.0%); BA 21 (Middle Temporal gyrus, 1.9%)
CH90	-35, -86, 40	BA 19 (V3, 88.2%); BA 7 (Somatosensory Association Cortex, 11.8%)
CH91	-13, -83, 52	BA 7 (Somatosensory Association Cortex, 67.2%); BA 19 (V3, 32.8%)
CH92	18, -83, 52	BA 7 (Somatosensory Association Cortex, 67.0%); BA 19 (V3, 33.0%)
CH93	40, -83, 38	BA 19 (V3, 81.5%); BA 39 (Angular gyrus part of Wernicke's area, 10.8%); BA 7 (Somatosensory Association Cortex, 7.6%)
CH94	-44, -90, 15	BA 19 (V3, 80.6%); BA 18 (Visual Association Cortex (V2), 19.4%)
CH95	-24, -92, 36	BA 19 (V3, 60.4%); BA 18 (Visual Association Cortex (V2), 39.6%)
CH96	5, -86, 40	BA 19 (V3, 87.2%); BA 7 (Somatosensory Association Cortex, 12.4%)
CH97	30, -89, 35	BA 19 (V3, 73.7%); BA 18 (Visual Association Cortex (V2), 26.3%)
CH98	48, -85, 14	BA 19 (V3, 91.5%); BA 18 (Visual Association Cortex (V2), 6.9%); BA 39 (Angular gyrus part of Wernicke's area, 1.6%)
CH99	-33, -98, 12	BA 18 (Visual Association Cortex (V2), 55.9%); BA 17 (Primary Visual Cortex (V1), 30.7%); BA 19 (V3, 13.3%)
CH100	-12, -100, 27	BA 18 (Visual Association Cortex (V2), 67.0%); BA 17 (Primary Visual Cortex (V1), 33.0%)
CH101	18, -98, 27	BA 18 (Visual Association Cortex (V2), 78.4%); BA 17 (Primary Visual Cortex (V1), 21.6%)
CH102	39, -93, 11	BA 18 (Visual Association Cortex (V2), 60.0%); BA 19 (V3, 30.4%); BA 17 (Primary Visual Cortex (V1), 9.6%)
CH103	-29, -102, 4	BA 17 (Primary Visual Cortex (V1), 65.2%); BA 18 (Visual Association Cortex (V2), 34.8%)
CH104	-7, -104, 19	BA 17 (Primary Visual Cortex (V1), 84.4%); BA 18 (Visual Association Cortex (V2), 15.6%)
CH105	14, -103, 19	BA 17 (Primary Visual Cortex (V1), 74.9%); BA 18 (Visual Association Cortex (V2), 25.1%)
CH106	34, -99, 3	BA 18 (Visual Association Cortex (V2), 64.9%); BA 17 (Primary Visual Cortex (V1), 35.1%)
